# Supplementary material for: Comparison of energy and nutrient intakes between weekdays and weekends in Japanese preschool children based on meal categories
Source: Environ Health Prev Med. 2025 Sep 13;30:71. doi: 10.1265/ehpm.25-00247 (PMC12436065; doi:10.1265/ehpm.25-00247)
Supplement: Supplementary file 2 — Additional file 2: Supplementary Table 1. Comparison of energy and nutrient intake between weekdays and weekends. Supplementary Table 2. Comparison of energy and nutrient intake between weekdays and weekends (breakfast). Supplementary Table 3. Comparison of energy and nutrient intake between weekdays and weekends (lunch). Supplementary Table 4. Comparison of energy and nutrient intake between weekdays and weekends (dinner). Supplementary Table 5. Comparison of energy and nutrient intake between weekdays and weekends (snacks). [file ehpm-30-071-s002.xlsx]

## Sheet: ST1
Supplementary Table1. Comparison of energy and nutrient intake between weekdays and weekends
		Boys（n=423）												Girls（n=338）
		Weekdays					Weekends					P value		Weekdays					Weekends					P value
Protain	(g)	53.627	(51.2-56.1)	(51.3-56.1)	51.259	56.09	47.699	(45.3-50.1)	(45.3-50.1)	45.315	50.146	＜0.001		49.54	(47.0-52.1)	(47.0-52.1)	46.968	52.079	42.904	(40.3-45.5)	(40.3-45.4)	40.318	45.43	＜0.001
Fat	(g)	47.803	(45.0-50.6)	(45.0-50.6)	44.951	50.582	47.587	(44.8-50.4)	(44.7-50.4)	44.721	50.351	0.763		43.729	(40.6-46.9)	(40.6-46.9)	40.557	46.865	42.485	(39.3-45.6)	(39.3-45.6)	39.3	45.608	0.073
Carbohydrates	(g)	203.404	(195.2-211.6)	(195.2-211.7)	195.244	211.676	194.715	(186.5-202.9)	(186.5-202.9)	186.491	202.922	＜0.001		185.819	(176.6-195.1)	(176.3-194.8)	176.295	194.785	182.411	(173.2-191.7)	(172.8-191.3)	172.844	191.334	0.072
Potassium	(mg)	1804.43	(1,713-1,896)	(1,715-1,898)	1715.47	1898.06	1476.74	(1,385-1,568)	(1,387-1,570)	1387.41	1569.99	＜0.001		1751.48	(1,654-1,849)	(1,648-1,844)	1648.38	1843.74	1407.91	(1,311-1,505)	(1,305-1,500)	1304.6	1499.95	＜0.001
Calcium	(mg)	536.3	(492-581)	(493-582)	493.177	581.519	414.512	(370-459)	(371-460)	371.277	459.618	＜0.001		509.336	(464-555)	(462-553)	461.884	552.68	381.837	(337-427)	(334-425)	334.393	425.189	＜0.001
Magnesium	(mg)	182.229	(174-191)	(174-191)	173.819	190.976	145.352	(137-154)	(137-154)	136.903	154.06	＜0.001		173.388	(164-182)	(164-182)	163.956	182.006	135.736	(127-145)	(126-144)	126.275	144.325	＜0.001
Iron	(mg)	5.621	(5.3-6.0)	(5.3-6.0)	5.263	5.979	4.718	(4.4-5.1)	(4.4-5.1)	4.359	5.075	＜0.001		4.935	(4.6-5.3)	(4.6-5.3)	4.598	5.263	4.06	(3.7-4.4)	(3.7-4.4)	3.722	4.386	＜0.001
Zinc	(mg)	6.483	(6.2-6.8)	(6.2-6.8)	6.19	6.789	5.56	(5.3-5.9)	(5.3-5.9)	5.266	5.864	＜0.001		5.875	(5.5-6.2)	(5.5-6.2)	5.542	6.194	4.949	(4.6-5.3)	(4.6-5.3)	4.614	5.267	＜0.001
Cooper	(mg)	0.793	(0.76-0.83)	(0.76-0.83)	0.758	0.83	0.676	(0.64-0.71)	(0.64-0.71)	0.641	0.713	＜0.001		0.722	(0.68-0.76)	(0.68-0.76)	0.682	0.761	0.623	(0.58-0.66)	(0.58-0.66)	0.583	0.662	＜0.001
Vitamin A	(μgRAE)	466.831	(412-521)	(413-522)	413.224	522.084	327.336	(273-382)	(274-383)	273.747	382.607	＜0.001		462.978	(411-515)	(407-512)	407.32	511.827	350.355	(299-402)	(295-399)	294.649	399.156	＜0.001
Vitamin B1	(mg)	0.794	(0.75-0.84)	(0.75-0.84)	0.745	0.844	0.695	(0.65-0.74)	(0.65-0.74)	0.645	0.744	＜0.001		0.737	(0.68-0.79)	(0.68-0.79)	0.681	0.794	0.63	(0.58-0.66)	(0.57-0.69)	0.574	0.687	＜0.001
Vitamin B2	(mg)	0.943	(0.87-1.01)	(0.87-1.01)	0.872	1.012	0.812	(0.74-0.88)	(0.74-0.88)	0.742	0.881	＜0.001		0.916	(0.85-0.98)	(0.85-0.98)	0.847	0.982	0.779	(0.71-0.85)	(0.71-0.85)	0.709	0.845	＜0.001
Vitamin C	(mg)	54.316	(46-63)	(46-63)	45.787	63.155	53.254	(45-62)	(45-62)	44.723	62.091	0.638		59.507	(52-67)	(52-67)	51.514	67.303	59.693	(52-68)	(52-67)	51.701	67.49	0.925
SFA	(g)	16.174	(15.06-17.29)	(15.05-17.28)	15.048	17.275	16.045	(14.93-17.16)	(14.91-17.14)	14.914	17.142	0.644		14.556	(13.32-15.79)	(13.30-15.76)	13.297	15.761	14.259	(13.03-15.49)	(13.00-15.46)	12.997	15.461	0.28
Dietary fiber	(g)	13.49	(12.8-14.2)	(12.8-14.2)	12.793	14.221	11.659	(11.0-12.4)	(11.0-12.4)	10.959	12.387	＜0.001		12.776	(12.0-13.5)	(12.0-13.5)	11.974	13.513	11.073	(10.3-11.8)	(10.3-11.8)	10.267	11.806	＜0.001
Salt equivalent	(g)	6.079	(5.7-6.4)	(5.7-6.4)	5.719	6.445	6.464	(6.1-6.8)	(6.1-6.8)	6.101	6.828	＜0.001		5.283	(4.8-5.7)	(4.8-5.7)	4.843	5.722	5.722	(5.3-6.2)	(5.3-6.2)	5.28	6.159	＜0.001
*SFA: Saturated fatty acid
Estimated adjusted mean (95% confidence interval)
Generalized linear mixed model adjusted for age, obesity index, presence of children's allergies, number of siblings, equivalent income, and paternal educational attainment as fixed effects, and region as a random effect.

## Sheet: ST2
Supplementary Table2. Comparison of energy and nutrient intake between weekdays and weekends (breakfast)
		Boys（n=423）												Girls（n=338）
		Weekdays					Weekends					P value		Weekdays					Weekends					P value
Protain	(g)	10.724	(9.7-11.8)	(9.7-11.8)	9.687	11.817	10.943	(9.9-12.0)	(9.9-12.0)	9.903	12.034	0.297		9.404	(8.2-10.5)	(8.2-10.6)	8.221	10.588	9.795	(8.6-10.9)	(8.6-11.0)	8.611	10.979	0.068
Fat	(g)	10.158	(8.8-11.6)	(8.8-11.6)	8.781	11.574	10.736	(9.3-12.1)	(9.4-12.1)	9.357	12.149	0.063		8.517	(6.9-10.0)	(7.0-10.1)	6.982	10.052	9.317	(7.7-10.8)	(7.8-10.9)	7.782	10.851	0.009
Carbohydrates	(g)	49.854	(46.3-53.4)	(46.3-53.4)	46.311	53.445	48.822	(45.3-52.4)	(45.3-52.4)	45.266	52.401	0.173		41.685	(37.7-45.6)	(37.7-45.6)	37.733	45.637	42.104	(38.1-46.1)	(38.2-46.1)	38.152	46.056	0.579
Potassium	(mg)	344.839	(302-388)	(304-390)	303.501	390.182	343.653	(301-387)	(302-389)	302.265	388.946	0.87		311.077	(269-355)	(268-354)	268.038	354.116	323.859	(282-368)	(281-367)	280.82	366.898	0.111
Calcium	(mg)	125.563	(101-150)	(101-151)	101.405	151.12	123.595	(99-148)	(99-149)	99.417	149.132	0.656		106.181	(83-130)	(83-129)	82.989	129.373	109.173	(86-133)	(86-132)	85.981	132.365	0.444
Magnesium	(mg)	36.422	(32-40)	(33-41)	32.557	40.503	35.411	(31-39)	(32-39)	31.543	39.488	0.149		32.14	(28-36)	(28-36)	28.059	36.22	31.288	(27-35)	(27-35)	27.207	35.369	0.294
Iron	(mg)	1.146	(1.0-1.3)	(1.0-1.3)	0.952	1.335	1.163	(1.0-1.4)	(1.0-1.4)	0.969	1.352	0.728		0.953	(0.8-1.1)	(0.8-1.1)	0.764	1.142	0.96	(0.8-1.1)	(0.8-1.1)	0.771	1.149	0.856
Zinc	(mg)	1.231	(1.1-1.3)	(1.1-1.4)	1.118	1.352	1.213	(1.1-1.3)	(1.1-1.3)	1.099	1.333	0.435		1.094	(1.0-1.2)	(1.0-1.2)	0.956	1.232	1.106	(1.0-1.2)	(1.0-1.2)	0.968	1.244	0.591
Cooper	(mg)	0.165	(0.15-0.18)	(0.15-0.18)	0.148	0.182	0.158	(0.14-0.18)	(0.14-0.18)	0.142	0.176	0.053		0.136	(0.12-0.16)	(0.12-0.16)	0.117	0.155	0.131	(0.11-0.15)	(0.11-0.15)	0.111	0.15	0.181
Vitamin A	(μgRAE)	74.701	(56-94)	(56-94)	56.448	94.107	74.295	(55-93)	(56-94)	56.033	93.691	0.917		88.874	(64-116)	(63-115)	62.835	114.914	96.141	(71-123)	(70-122)	70.102	122.181	0.109
Vitamin B1	(mg)	0.15	(0.13-0.17)	(0.13-0.17)	0.127	0.172	0.154	(0.13-0.18)	(0.13-0.18)	0.132	0.177	0.447		0.133	(0.09-0.17)	(0.10-0.17)	0.095	0.171	0.145	(0.11-0.18)	(0.11-0.18)	0.107	0.183	0.019
Vitamin B2	(mg)	0.221	(0.19-0.26)	(0.19-0.26)	0.185	0.258	0.217	(0.18-0.25)	(0.18-0.25)	0.181	0.254	0.616		0.193	(0.16-0.23)	(0.16-0.23)	0.156	0.23	0.207	(0.17-0.26)	(0.17-0.25)	0.17	0.245	0.017
Vitamin C	(mg)	11.21	(8-15)	(8-15)	7.622	14.87	11.539	(8-15)	(8-15)	7.945	15.193	0.707		11.413	(8-15)	(8-15)	8.162	14.664	12.521	(9-16)	(9-16)	9.27	15.772	0.14
SFA	(g)	3.998	(3.40-4.60)	(3.41-4.60)	3.406	4.602	4.192	(3.60-4.79)	(3.60-4.79)	3.599	4.794	0.128		3.108	(2.45-3.75)	(2.46-3.75)	2.464	3.752	3.376	(2.72-4.01)	(2.73-4.02)	2.732	4.02	0.033
Dietary fiber	(g)	2.889	(2.6-3.2)	(2.6-3.2)	2.608	3.188	2.817	(2.5-3.1)	(2.5-3.1)	2.535	3.115	0.202		2.447	(2.1-2.8)	(2.1-2.8)	2.111	2.784	2.428	(2.1-2.8)	(2.1-2.8)	2.091	2.764	0.766
Salt equivalent	(g)	1.297	(1.2-1.4)	(1.2-1.4)	1.159	1.445	1.344	(1.2-1.5)	(1.2-1.5)	1.206	1.491	0.15		1.167	(1.0-1.3)	(1.0-1.3)	0.992	1.342	1.216	(1.0-1.4)	(1.0-1.4)	1.041	1.391	0.188
*SFA: Saturated fatty acid
Estimated adjusted mean (95% confidence interval)
Generalized linear mixed model adjusted for age, obesity index, presence of children's allergies, number of siblings, equivalent income, and paternal educational attainment as fixed effects, and region as a random effect.

## Sheet: ST3
Supplementary Table3. Comparison of energy and nutrient intake between weekdays and weekends (lunch)
		Boys（n=423）												Girls（n=338）
		Weekdays					Weekends					P value		Weekdays					Weekends					P value
Protain	(g)	16.109	(15.2-17.0)	(15.2-17.0)	15.19	17.033	14.913	(14.0-15.8)	(14.0-15.8)	13.99	15.833	＜0.001		15.61	(14.6-16.6)	(14.6-16.6)	14.598	16.568	13.373	(12.4-14.4)	(12.4-14.3)	12.357	14.327	＜0.001
Fat	(g)	11.508	(10.3-12.7)	(10.3-12.7)	10.306	12.686	14.05	(12.9-15.2)	(12.8-15.2)	12.844	15.225	＜0.001		10.775	(9.5-12.0)	(9.5-12.0)	9.465	11.999	11.984	(10.7-13.2)	(10.7-13.2)	10.671	13.205	0.001
Carbohydrates	(g)	58.366	(55.1-61.6)	(55.1-61.6)	55.103	61.636	57.61	(54.3-60.9)	(54.3-60.9)	54.328	60.86	0.436		55.929	(52.5-59.4)	(52.4-59.3)	52.408	59.32	54.306	(50.8-57.8)	(50.8-57.7)	50.772	57.684	0.084
Potassium	(mg)	532.855	(499-567)	(499-567)	498.59	566.711	400.642	(367-435)	(366-434)	366.32	434.441	＜0.001		542.852	(506-579)	(504-578)	504.337	577.572	382.191	(346-419)	(344-417)	343.603	416.838	＜0.001
Calcium	(mg)	90.096	(79-101)	(79-101)	79.012	100.979	93.008	(82-104)	(82-104)	81.904	103.871	0.406		92.37	(80-105)	(80-104)	79.961	104.468	85.276	(73-98)	(73-97)	72.848	97.355	0.042
Magnesium	(mg)	58.519	(55-62)	(55-62)	55.12	61.935	39.36	(36-43)	(36-43)	35.949	42.763	＜0.001		57.806	(54-61)	(54-61)	53.932	61.32	37.461	(34-41)	(34-41)	33.578	40.966	＜0.001
Iron	(mg)	1.797	(1.7-1.9)	(1.7-1.9)	1.687	1.907	1.314	(1.2-1.4)	(1.2-1.4)	1.204	1.424	＜0.001		1.721	(1.6-1.8)	(1.6-1.8)	1.592	1.835	1.199	(1.1-1.3)	(1.1-1.3)	1.07	1.313	＜0.001
Zinc	(mg)	1.98	(1.8-2.1)	(1.8-2.1)	1.847	2.111	1.628	(1.5-1.8)	(1.5-1.8)	1.495	1.758	＜0.001		1.91	(1.8-2.1)	(1.8-2.1)	1.761	2.05	1.487	(1.3-1.6)	(1.3-1.6)	1.337	1.627	＜0.001
Cooper	(mg)	0.264	(0.25-0.28)	(0.25-0.28)	0.25	0.278	0.195	(0.18-0.21)	(0.18-0.21)	0.181	0.209	＜0.001		0.254	(0.24-0.27)	(0.24-0.27)	0.237	0.269	0.187	(0.17-0.20)	(0.17-0.20)	0.17	0.202	＜0.001
Vitamin A	(μgRAE)	190.492	(160-221)	(160-221)	159.555	221.42	103.139	(72-134)	(72-134)	72.214	134.078	＜0.001		165.947	(137-195)	(137-194)	137.383	194.46	81.777	(53-110)	(53-110)	53.22	110.298	＜0.001
Vitamin B1	(mg)	0.241	(0.22-0.27)	(0.22-0.27)	0.216	0.266	0.207	(0.18-0.23)	(0.18-0.23)	0.181	0.231	＜0.001		0.259	(0.23-0.28)	(0.23-0.28)	0.234	0.284	0.207	(0.18-0.23)	(0.18-0.23)	0.182	0.232	＜0.001
Vitamin B2	(mg)	0.197	(0.17-0.22)	(0.17-0.22)	0.172	0.222	0.231	(0.21-0.26)	(0.21-0.26)	0.206	0.256	＜0.001		0.214	(0.19-0.24)	(0.19-0.24)	0.19	0.237	0.22	(0.20-0.24)	(0.20-0.24)	0.197	0.244	0.335
Vitamin C	(mg)	17.805	(15-20)	(15-20)	15.103	20.404	15.166	(12-18)	(12-18)	12.47	17.771	0.005		18.988	(16-22)	(16-22)	15.805	22.122	17.882	(15-21)	(15-21)	14.694	21.011	0.277
SFA	(g)	2.705	(2.31-3.09)	(2.31-3.09)	2.312	3.086	3.998	(3.61-4.39)	(3.60-4.38)	3.604	4.378	＜0.001		2.74	(2.31-3.17)	(2.30-3.16)	2.296	3.157	3.669	(3.24-4.10)	(3.23-4.09)	3.225	4.086	＜0.001
Dietary fiber	(g)	4.805	(4.4-5.2)	(4.4-5.2)	4.435	5.172	3.798	(3.4-4.2)	(3.4-4.2)	3.427	4.165	＜0.001		4.772	(4.4-5.2)	(4.4-5.1)	4.353	5.148	3.712	(3.3-4.1)	(3.3-4.1)	3.291	4.086	＜0.001
Salt equivalent	(g)	1.532	(1.4-1.7)	(1.4-1.7)	1.358	1.699	2.226	(2.1-2.4)	(2.1-2.4)	2.052	2.392	＜0.001		1.494	(1.3-1.7)	(1.3-1.7)	1.283	1.695	2.219	(2.0-2.4)	(2.0-2.4)	2.007	2.419	＜0.001
*SFA: Saturated fatty acid
Estimated adjusted mean (95% confidence interval)
Generalized linear mixed model adjusted for age, obesity index, presence of children's allergies, number of siblings, equivalent income, and paternal educational attainment as fixed effects, and region as a random effect.

## Sheet: ST4
Supplementary Table4. Comparison of energy and nutrient intake between weekdays and weekends (dinner)
		Boys（n=423）												Girls（n=338）
		Weekdays					Weekends					P value		Weekdays					Weekends					P value
Protain	(g)	18.105	(16.5-19.7)	(16.6-19.7)	16.562	19.687	17.443	(15.9-19.0)	(15.9-19.0)	15.891	19.016	0.093		16.18	(14.6-17.8)	(14.6-17.8)	14.552	17.776	15.394	(13.8-17.0)	(13.8-17.0)	13.758	16.982	0.034
Fat	(g)	15.89	(14.3-17.5)	(14.3-17.5)	14.292	17.473	15.435	(13.8-17.0)	(13.8-17.0)	13.831	17.012	0.312		14.272	(12.5-16.1)	(12.5-16.0)	12.49	16.035	13.436	(11.7-15.2)	(11.6-15.2)	11.647	15.192	0.069
Carbohydrates	(g)	55.738	(51.9-59.6)	(51.9-59.7)	51.91	59.667	54.513	(50.6-58.4)	(50.7-58.4)	50.664	58.421	0.19		49.715	(45.6-53.8)	(45.5-53.7)	45.536	53.666	49.884	(45.8-54.0)	(45.7-53.8)	45.689	53.82	0.854
Potassium	(mg)	516.381	(470-563)	(471-564)	471.234	564.156	487.448	(441-534)	(442-535)	442.116	535.038	0.006		474.491	(423-526)	(420-523)	420.288	523.15	436.136	(385-487)	(382-485)	381.78	484.642	＜0.001
Calcium	(mg)	103.307	(87-120)	(87-120)	87.197	120.066	100.224	(84-117)	(84-117)	84.093	116.962	0.433		102.455	(87-118)	(86-117)	86.233	116.796	89.088	(74-104)	(73-103)	72.829	103.393	＜0.001
Magnesium	(mg)	53.558	(49-58)	(49-58)	49.006	58.32	49.754	(45-54)	(45-55)	45.186	54.5	＜0.001		49.971	(45-55)	(44-55)	44.446	54.967	45.198	(40-50)	(40-50)	39.652	50.172	＜0.001
Iron	(mg)	1.69	(1.5-1.9)	(1.5-1.9)	1.492	1.895	1.617	(1.4-1.8)	(1.4-1.8)	1.418	1.821	0.247		1.555	(1.4-1.7)	(1.4-1.7)	1.383	1.716	1.433	(1.3-1.6)	(1.3-1.6)	1.261	1.594	0.003
Zinc	(mg)	2.224	(2.0-2.4)	(2.0-2.4)	2.028	2.429	2.142	(1.9-2.3)	(1.9-2.3)	1.945	2.346	0.114		1.875	(1.7-2.1)	(1.7-2.1)	1.659	2.082	1.801	(1.6-2.0)	(1.6-2.0)	1.584	2.007	0.151
Cooper	(mg)	0.253	(0.23-0.27)	(0.23-0.27)	0.233	0.273	0.235	(0.22-0.26)	(0.22-0.26)	0.215	0.255	＜0.001		0.226	(0.20-0.25)	(0.20-0.25)	0.203	0.248	0.218	(0.20-0.24)	(0.20-0.24)	0.195	0.24	0.123
Vitamin A	(μgRAE)	124.286	(100-148)	(100-149)	100.429	148.68	111.769	(88-136)	(88-136)	87.899	136.15	0.107		111.861	(87-137)	(85-135)	84.911	135.054	106.891	(82-132)	(80-130)	79.918	130.061	0.484
Vitamin B1	(mg)	0.275	(0.25-0.30)	(0.25-0.30)	0.247	0.304	0.258	(0.23-0.29)	(0.23-0.29)	0.229	0.287	0.039		0.217	(0.19-0.25)	(0.19-0.25)	0.186	0.25	0.195	(0.16-0.23)	(0.16-0.23)	0.163	0.227	0.01
Vitamin B2	(mg)	0.249	(0.22-0.28)	(0.22-0.28)	0.222	0.275	0.229	(0.20-0.26)	(0.20-0.26)	0.202	0.256	0.004		0.227	(0.20-0.26)	(0.20-0.26)	0.197	0.255	0.206	(0.18-0.23)	(0.18-0.23)	0.175	0.233	0.003
Vitamin C	(mg)	18.237	(15-22)	(15-22)	14.752	22.023	16.852	(13-20)	(13-21)	13.363	20.634	0.136		17.896	(15-21)	(14-21)	14.396	21.11	15.716	(12-19)	(12-19)	12.214	18.928	0.01
SFA	(g)	4.571	(4.04-5.10)	(4.04-5.10)	4.04	5.099	4.58	(4.05-5.11)	(4.05-5.11)	4.047	5.106	0.953		3.826	(3.27-4.38)	(3.26-4.37)	3.262	4.371	3.631	(3.08-4.19)	(3.07-4.18)	3.066	4.175	0.19
Dietary fiber	(g)	4.328	(4.0-4.7)	(4.0-4.7)	3.974	4.706	4.012	(3.7-4.4)	(3.7-4.4)	3.657	4.389	0.002		4.067	(3.6-4.5)	(3.6-4.5)	3.612	4.476	3.747	(3.3-4.2)	(3.3-4.2)	3.29	4.155	0.001
Salt equivalent	(g)	2.619	(2.4-2.8)	(2.4-2.8)	2.401	2.84	2.538	(2.3-2.8)	(2.3-2.8)	2.318	2.758	0.161		2.043	(1.8-2.3)	(1.8-2.3)	1.775	2.306	1.985	(1.7-2.3)	(1.7-2.2)	1.716	2.246	0.339
*SFA: Saturated fatty acid
Estimated adjusted mean (95% confidence interval)
Generalized linear mixed model adjusted for age, obesity index, presence of children's allergies, number of siblings, equivalent income, and paternal educational attainment as fixed effects, and region as a random effect.

## Sheet: ST5
Supplementary Table5. Comparison of energy and nutrient intake between weekdays and weekends (snacks)
		Boys（n=423）												Girls（n=338）
		Weekdays					Weekends					P value		Weekdays					Weekends					P value
Protain	(g)	8.688	(8.0-9.4)	(8.0-9.4)	7.969	9.405	4.399	(3.7-5.1)	(3.7-5.1)	3.678	5.114	＜0.001		8.395	(7.6-9.2)	(7.6-9.2)	7.578	9.166	4.39	(3.6-5.2)	(3.6-5.2)	3.573	5.161	＜0.001
Fat	(g)	10.246	(9.0-11.5)	(8.9-11.5)	8.949	11.471	7.365	(6.1-8.6)	(6.1-8.6)	6.066	8.588	＜0.001		10.218	(8.7-11.7)	(8.7-11.7)	8.694	11.706	7.798	(6.3-9.3)	(6.3-9.3)	6.274	9.287	＜0.001
Carbohydrates	(g)	39.438	(34.9-44.0)	(34.9-44.0)	34.878	43.971	33.761	(29.2-38.3)	(29.2-38.3)	29.19	38.283	＜0.001		38.512	(33.5-43.6)	(33.3-43.4)	33.338	43.442	36.122	(31.1-41.2)	(31.0-41.1)	30.95	41.055	0.028
Potassium	(mg)	410.168	(368-452)	(368-451)	367.855	451.302	244.796	(202-287)	(202-286)	202.412	285.859	＜0.001		421.826	(377-467)	(377-467)	377.468	467.148	264.469	(220-309)	(220-310)	220.144	309.824	＜0.001
Calcium	(mg)	217.318	(197-237)	(198-237)	197.589	237.327	97.668	(78-118)	(78-118)	77.889	117.627	＜0.001		208.023	(186-230)	(186-229)	185.519	229.225	98.017	(76-120)	(76-119)	75.552	119.258	＜0.001
Magnesium	(mg)	33.717	(30-37)	(30-37)	30.306	37.049	20.812	(17-24)	(17-24)	17.396	24.139	＜0.001		33.517	(30-37)	(30-37)	29.915	37.102	21.833	(18-25)	(18-25)	18.234	25.421	＜0.001
Iron	(mg)	0.987	(0.8-1.1)	(0.9-1.1)	0.85	1.126	0.623	(0.5-0.8)	(0.5-0.8)	0.485	0.761	＜0.001		0.713	(0.6-0.9)	(0.6-0.9)	0.557	0.871	0.473	(0.3-0.6)	(0.3-0.6)	0.317	0.632	＜0.001
Zinc	(mg)	1.047	(1.0-1.1)	(1.0-1.1)	0.959	1.137	0.577	(0.5-0.7)	(0.5-0.7)	0.488	0.666	＜0.001		1.001	(0.9-1.1)	(0.9-1.1)	0.901	1.095	0.561	(0.5-0.7)	(0.5-0.7)	0.46	0.654	＜0.001
Cooper	(mg)	0.112	(0.10-0.13)	(0.10-0.13)	0.098	0.127	0.088	(0.07-0.10)	(0.07-0.10)	0.073	0.102	＜0.001		0.107	(0.09-0.12)	(0.09-0.12)	0.091	0.123	0.088	(0.07-0.10)	(0.07-0.10)	0.072	0.104	＜0.001
Vitamin A	(μgRAE)	77.302	(63-91)	(64-91)	63.506	91.163	38.08	(24-52)	(24-52)	24.316	51.973	＜0.001		95.152	(81-109)	(81-109)	80.828	108.762	64.371	(50-78)	(50-78)	50.046	77.979	＜0.001
Vitamin B1	(mg)	0.128	(0.11-0.14)	(0.11-0.14)	0.112	0.144	0.076	(0.06-0.09)	(0.06-0.09)	0.06	0.092	＜0.001		0.128	(0.11-0.14)	(0.11-0.14)	0.113	0.143	0.084	(0.07-0.10)	(0.07-0.10)	0.069	0.099	＜0.001
Vitamin B2	(mg)	0.276	(0.24-0.31)	(0.24-0.31)	0.243	0.306	0.135	(0.10-0.17)	(0.10-0.17)	0.102	0.165	＜0.001		0.283	(0.25-0.31)	(0.25-0.31)	0.253	0.312	0.146	(0.12-0.18)	(0.12-0.18)	0.115	0.175	＜0.001
Vitamin C	(mg)	7.058	(2-13)	(2-13)	1.577	12.591	9.689	(4-15)	(4-15)	4.212	15.226	0.114		11.159	(6-16)	(7-16)	6.534	16.023	13.526	(9-18)	(9-18)	8.906	18.394	0.068
SFA	(g)	4.899	(4.29-5.51)	(4.28-5.50)	4.282	5.497	3.275	(2.67-3.88)	(2.66-3.87)	2.657	3.871	＜0.001		4.89	(4.14-5.64)	(4.13-5.62)	4.132	5.622	3.59	(2.84-4.34)	(2.83-4.32)	2.833	4.323	＜0.001
Dietary fiber	(g)	1.467	(1.2-1.7)	(1.2-1.7)	1.225	1.705	1.03	(0.8-1.3)	(0.8-1.3)	0.789	1.269	＜0.001		1.498	(1.2-1.8)	(1.2-1.8)	1.226	1.777	1.194	(0.9-1.5)	(0.9-1.5)	0.922	1.473	＜0.001
Salt equivalent	(g)	0.631	(0.6-0.7)	(0.6-0.7)	0.562	0.699	0.356	(0.3-0.4)	(0.3-0.4)	0.287	0.424	＜0.001		0.588	(0.5-0.7)	(0.5-0.7)	0.511	0.66	0.312	(0.2-0.4)	(0.2-0.4)	0.235	0.384	＜0.001
*SFA: Saturated fatty acid
Estimated adjusted mean (95% confidence interval)
Generalized linear mixed model adjusted for age, obesity index, presence of children's allergies, number of siblings, equivalent income, and paternal educational attainment as fixed effects, and region as a random effect.
